# Supplementary material for: Salinity modulates thermotolerance, energy metabolism and stress response in amphipods Gammarus lacustris
Source: PeerJ. 2016 Nov 17;4:e2657. doi: 10.7717/peerj.2657 (PMC5119240; doi:10.7717/peerj.2657)
Supplement: Data S1 [file peerj-04-2657-s001.xlsx]

## Sheet: HeatShock
Lake Shira								Lake in Irkutsk
Glucose								Glucose
Control	0.5h	1h	3h	6h				Control	0.5h	1h	3h
1.14938	0.819641	1.55688	0.562206	0.91789				0.265194	0.323205	0.293066	2.42758
2.78059	2.83308	1.90846	0.299077	0.351588				0.238394	0.451709	0.521239	1.76263
2.01074	2.20047	2.11438	0.334973	0.724173				0.355378	0.337526	0.220816	2.22636
3.0538	1.92643	3.3862	0.441307	0.51631				0.141221	0.308072	0.178057	1.72768
2.8748	2.52259	2.3086	0.239606	0.609262				0.167065	0.313422	0.366813	1.71742
2.80212	1.62855	2.18538						0.141947	0.446865	0.428503	1.92231
2.70816		2.82889							0.442621	0.383662
2.54461
2.5076
2.54229
								Glycogen
Glycogen
								Control	0.5h	1h	3h
Control	0.5h	1h	3h	6h				11.1066	16.969	13.3354	9.91927
7.0521	6.2051	7.02522	5.87111	13.1907				14.162	12.0244	12.509	13.513
9.75337	4.04784	11.7136	7.10238	11.6811				14.7024	15.9649	14.2152	7.80241
10.9808	4.76783	12.7024	3.49872	14.0653				13.3358	15.433	11.2507	10.6597
11.8097	11.1251	12.9692	9.61198	11.8997				10.7453	12.1812	15.5336	8.97193
9.4888	8.96155	7.50178	9.81368	13.1047				16.6257	15.6134	16.8236	10.1715
10.34	9.05235	6.39291		13.0118				16.7346	13.61		11.4882
13.973	9.94639	7.82359						15.2261	15.3797
11.1946		7.18008
10.6555
10.6208
ATP								ATP
Control	0.5h	1h	3h	6h				Control	0.5h	1h	3h
1.63659	1.75503	1.3718	1.81425	1.11439				3.77144	2.60438	2.09806	1.66256
1.10362	1.13592	1.52892	1.6979	1.69497				2.78145	1.73992	2.23751	2.08408
1.98652	1.30819	1.47508	2.15513	1.78961				1.65181	2.22874	2.20816	2.06812
1.70119	1.46432	1.13679	1.78142	0.919677				1.9956	2.58238	2.70165	3.11172
1.42125	1.14019	1.60809	2.4148	1.544				2.56381	2.05505	2.72302	1.93506
1.28666	1.77845	2.05746						2.90398	2.53385	2.67291	1.98915
1.23283	2.07727	1.09922						2.24437			2.47288
1.69793	2.14642
1.63534
1.79902
1.9634
ADP								ADP
Control	0.5h	1h	3h	6h				Control	0.5h	1h	3h
0.476441	0.188423	0.220468	0.180124	0.356836				0.361628	0.476444	0.264964	0.441744
0.452216	0.312244	0.403764	0.288018	0.589088				0.458037	0.28374	0.442953	0.147332
0.387613	0.339162	0.339162	0.441448	0.395003				0.259674	0.391101	0.412189	0.316112
0.349929	0.169581	0.357432	0.316512					0.257967	0.240879	0.25169	0.415075
0.263792	0.444888	0.42488	0.24753					0.433877	0.543196	0.286489	0.537769
0.258409	0.330937		0.465826						0.385703	0.297462	0.514021
0.429147										0.287914	0.506364
0.422979
0.392147
								AMP
AMP								Control	0.5h	1h	3h
Control	0.5h	1h	3h	6h				0.200905	0.109743	0.264964	0.235597
0.215341	0.411839	0.348393	0.320319	0.28337				0.115179	0.0535755	0.222145	0.14734
0.266484	0.328395	0.331086	0.298785	0.2499				0.136487	0.17393	0.230184	0.340094
0.314936	0.255744	0.266222	0.241408	0.155969				0.108101	0.203565	0.334694	0.203409
0.314936	0.239459	0.282635	0.209863					0.120521		0.380201	0.275573
0.194582	0.269176	0.320319	0.180841							0.378707	0.259688
0.29071	0.452216										0.253182
0.288018
0.226307
0.177482

## Sheet: Gradual
Lake Shira																Lake in Irkutsk
Glucose																Glucose
Control	9°С	11°С	13°С	15°С	17°С	19°С	21°С	23°С	25°С	27°С	29°С	31°С	33°С			Control	9°С	11°С	13°С	15°С	17°С	19°С	21°С	23°С	25°С	27°С	29°С	31°С
к	1	2	3	4	5	6	7	8	9	10	11	12	13			к	1	2	3	4	5	6	7	8	9	10	11	12
0.570981	1.12827	0.206186	0.461018	0.41805	1.41301	0.205844	0.624044	0.281308	0.443878	0.419396	0.373674	0.305653	0.213615			0.152531	0.206048	0.161388	0.220142	0.182645	0.151422	0.209014	0.308385	0.285838	0.375399	0.184918	0.638539	0.26355
2.35782	1.1144	0.969308	0.455607	0.20995	0.122711	0.209208	0.815877	0.283928	0.339477	0.229762	0.469251	0.178039	0.436812			0.0672639	0.145215	0.198441	0.182855	0.053852	0.0685823	0.265909	0.0786085	0.325735	0.395382	0.335566	0.3314	0.199894
2.63859	1.72962	2.16379	0.29963	0.308102	1.33899	0.151711	0.443691	0.110767	0.433377	0.246479	0.293225	0.320864	0.630834			0.25396	0.103676	0.180118	0.123316	0.0799741	0.121006	0.180339	0.200724	0.408653	0.38997	0.30824	0.35787	0.243592
0.530039		1.46757	0.325623		0.194269	0.463946	0.544531	0.425092	0.459352	0.168922	0.288979	0.337311	0.232784			0.227582	0.150253	0.107483	0.384711	0.205659	0.12235	0.230265	0.129899	0.130486	0.220063	0.447248
0.767262			0.222409			0.261196	0.636583		0.115182		0.226291	0.180873	0.625105
2.1525											0.186365
Glycogen																Glycogen
Control	9°С	11°С	13°С	15°С	17°С	19°С	21°С	23°С	25°С	27°С	29°С	31°С	33°С			Control	9°С	11°С	13°С	15°С	17°С	19°С	21°С	23°С	25°С	27°С	29°С	31°С
к	1	2	3	4	5	6	7	8	9	10	11	12	13			к	1	2	3	4	5	6	7	8	9	10	11	12
18.1986	15.9867	18.7924	16.7574	18.0271	17.6468	15.3939	11.5049	16.2844	14.0488	13.2403	10.7655	17.8878	13.2434			6.75402	8.37533	2.93363	3.89055	3.77293	6.79576	4.6108	7.53258	4.62704	4.86915	7.80009	2.59135	1.4977
12.0535	11.1918	13.4347	11.9564	14.0082	13.0206	15.8421	16.2548	8.90352	11.2724	8.65884	12.1841	12.2316	12.8203			5.73867	6.15285	2.38321	3.86505	5.51571	7.41783	4.46526	6.46969	2.09543	2.88061	3.42426	2.58575	3.53108
12.4262	13.9868	10.4305	13.8081	13.7435	15.2268	16.4388	10.0454	13.7245	7.34099	9.84568	12.1016	10.6114	10.2968			5.72556	6.93727	4.48827	5.66046	1.75931	4.25191	4.9571	3.95798	1.75834	5.06879	4.5522	3.03693	1.64678
17.7807	12.6818	16.6224	13.351	13.2665	12.4446	13.0241	11.0082	17.0706	15.8247	11.6967	13.6423	15.7948	13.5573			4.16011			5.65021	5.53749	5.99259	1.6755	6.49484		3.57988	2.01991	5.24863	3.58271
10.8776	14.766	15.104	17.6314	18.3507	20.5372	10.8021	15.6215	11.5487	13.5901	16.898	15.7437
	11.8152		11.9952	13.1463					8.29087	11.6719	13.8927
ATP																ATP
Control	9°С	11°С	13°С	15°С	17°С	19°С	21°С	23°С	25°С	27°С	29°С	31°С	33°С			Control	9°С	11°С	13°С	15°С	17°С	19°С	21°С	23°С	25°С	27°С	29°С	31°С
к	1	2	3	4	5	6	7	8	9	10	11	12	13			к	1	2	3	4	5	6	7	8	9	10	11	12
0.310957	1.04065	1.40422	1.74403	1.99649	1.84906	1.60558	0.396261	0.823736	0.86617	1.14583	1.73212	2.45875	1.41418			2.25235	1.78844	1.80754	2.56117	1.56591	1.64209	1.12569	2.2064	2.30823	2.66089	1.84648	2.15518	0.977925
0.470887	0.75192	1.01777	1.08442	1.45913	1.28873	1.65477	1.19752	1.84418	2.03147	2.25375	1.80689	2.1095	2.79291			3.22329	2.09755	1.86736	2.69979	1.71249	1.46847	1.62231	1.76567	2.01536	2.08326	1.54401	1.66692	1.15238
0.335331	0.76326	0.500172	0.973774	1.55391	0.878067	1.00779	0.764514	1.40342	1.18174	1.69754	1.90258	1.84969	2.03951			3.45063	2.21356	1.23125	1.69812	1.75002	1.29611	1.97565	2.57035	3.01567	2.13685	2.35285	1.44415	1.72299
0.337435	0.0701561	0.333004	0.491286	2.04054	0.480526	1.54198	0.843145	0.664604	0.891055	0.980386	0.837228	1.73243	1.85333			3.53357	1.98171	2.12047	3.32194	1.62914	1.09721	1.57819	1.57877	3.24766	3.14184	0.916049	0.721162	2.38965
	0.841635	1.36045	1.15777		1.77924	1.89668		2.08981	1.7517	2.30404	1.61215	2.47066	1.48885
								2.56933				3.1539	2.30231
ADP																ADP
Control	9°С	11°С	13°С	15°С	17°С	19°С	21°С	23°С	25°С	27°С	29°С	31°С	33°С			Control	9°С	11°С	13°С	15°С	17°С	19°С	21°С	23°С	25°С	27°С	29°С	31°С
к	1	2	3	4	5	6	7	8	9	10	11	12	13			к	1	2	3	4	5	6	7	8	9	10	11	12
0.450351	0.380133	0.466276	0.484001	0.465757	0.440511	0.441878	0.280348	0.341877	0.338643	0.416545	0.329157	0.394915	0.428581			0.298342	0.224902	0.228633	0.289943	0.248451	0.341878	0.198564	0.335931	0.356457	0.37729	0.261855	0.447429	0.332443
0.344782	0.382698	0.406571	0.389416	0.385685	0.346319	0.488601	0.415356	0.35153	0.323312	0.294783	0.278361	0.426216	0.486542			0.196411	0.291775	0.226021	0.177476	0.230217	0.318706	0.343802	0.306372	0.310159	0.357977	0.262266	0.302466	0.369486
0.181319	0.330205	0.434932	0.29963	0.438987	0.315851	0.219439	0.399954	0.297612	0.258676	0.389244	0.272774	0.409844	0.328258			0.271428	0.196581	0.3683	0.268687	0.244627	0.220499	0.348565	0.272123	0.358751	0.361972	0.323046	0.385286	0.398442
0.332626	0.288719	0.311168	0.302842	0.249218	0.174168	0.179488	0.30288	0.175607	0.216013	0.326853	0.206206	0.315723	0.276431			0.137357	0.0866321	0.179138		0.240608	0.217073	0.226226	0.196097	0.310681	0.299095	0.487662	0.310425	0.315717
0.222278	0.230512	0.243703	0.313516	0.281311		0.372347	0.380283	0.257207	0.350875		0.233292	0.375155	0.495265
0.292183	0.383012	0.174113		0.396843					0.25983
AMP																AMP
Control	9°С	11°С	13°С	15°С	17°С	19°С	21°С	23°С	25°С	27°С	29°С	31°С	33°С			Control	9°С	11°С	13°С	15°С	17°С	19°С	21°С	23°С	25°С	27°С	29°С	31°С
к	1	2	3	4	5	6	7	8	9	10	11	12	13			к	1	2	3	4	5	6	7	8	9	10	11	12
0.353847	0.347781	0.334209	0.356917	0.332294	0.342619	0.215956	0.304609	0.273193	0.283327	0.299265	0.294083	0.225859	0.24471			0.117091	0.148139	0.145249	0.112756	0.136984	0.146712	0.182141	0.0967482	0.158724	0.116307	0.148475	0.150487	0.075026
0.282341	0.274895	0.261175	0.329922	0.202282	0.307998	0.311549	0.256226	0.256887	0.30984	0.305503	0.323621	0.339893	0.306441			0.114349	0.11429	0.115701	0.161342	0.185789	0.114304	0.153099	0.106155	0.148985	0.150727	0.190984	0.263481	0.0465087
0.313925	0.335618	0.320763	0.394406	0.338102	0.297234	0.17584	0.178358	0.346759	0.321303	0.348698	0.305386	0.307383	0.312115			0.110184	0.111755	0.172053	0.0244261	0.107528	0.129073	0.0995901	0.07544	0.17533	0.154747	0.142679	0.158964	0.0807653
0.214244	0.251954	0.125559	0.257282	0.265471	0.143078	0.198241	0.297264	0.206301	0.175511	0.219688	0.28119	0.187578	0.369441			0.0996511	0.13807	0.103502		0.14786	0.142084	0.185828	0.148634	0.121511	0.218258	0.142796	0.165379	0.0462689
0.310947	0.305338	0.235668	0.28672	0.225048	0.171493	0.275912		0.297699	0.179455	0.340526	0.313737	0.297436													0.118813
				0.304673	0.133975				0.233043																0.153311
																									0.102909
																									0.101402
