# Supplementary material for: Salinity modulates thermotolerance, energy metabolism and stress response in amphipods Gammarus lacustris
Source: PeerJ. 2016 Nov 17;4:e2657. doi: 10.7717/peerj.2657 (PMC5119240; doi:10.7717/peerj.2657)
Supplement: Data S4 [file peerj-04-2657-s004.xlsx]

## Sheet: Enzymes
Gradual		7°C		HeatShock		15°C						Gradual		HeatShock
	Peroxidase 7°C Shira				Peroxidase 15°C Shira								Peroxidase 7°C Irkutsk		Peroxidase 15°C Irkutsk
		0.026381			0.0151265
		0.0314888			0.0108873								0.0166351		0.0154566
		0.0262381			0.0117847								0.0209036		0.0147444
		0.0366518			0.0121311								0.0161602		0.0160974
					0.0138353								0.0156361		0.0133106
					0.0152741								0.0139386		0.0129015		Normality Test:	Passed	(P = 0,401)
													0.0295232		0.00849847		Equal Variance Test:	Passed	(P = 0,070)
	mean	0.0301899			0.0131732								0.0193258				Group Name	N	Missing	Mean	Std Dev	SEM
	SD	0.00495201			0.00183884								0.0167636				7C	13	0	0.021	0.00664	0.00184
													0.0281883				15C	6	0	0.0135	0.00274	0.00112
Normality Test:	Passed	(P = 0,539)											0.0264786				Difference	0.00752
Equal Variance Test:	Passed	(P = 0,063)											0.0147319				t = 2,640 with 17 degrees of freedom. (P = 0,017)
Group Name	N	Missing	Mean	Std Dev	SEM								0.0201028				95 percent confidence interval for difference of means: 0,00151 to 0,0135
7C	4	0	0.0302	0.00495	0.00248								0.0348564				there is a statistically significant difference between the input groups (P = 0,017).
15C	6	0	0.0132	0.00184	0.000751
Difference	0.017											mean	0.0210188	0.0135015
t = 7,839 with 8 degrees of freedom. (P = <0,001)												SD	0.00663508	0.00273981
95 percent confidence interval for difference of means: 0,0120 to 0,0220
there is a statistically significant difference between the input groups (P = <0,001).
	GST 7°C Shira		GST 15°C Shira									GST 7°C Irkutsk	GST 15°C Irkutsk		Normality Test:	Passed	(P = 0,313)
		8.1246	3.0901												Equal Variance Test:	Failed	(P < 0,050)
		7.50345	3.58701									2.02371	3.85367		Test execution ended by user request, Rank Sum Test begun
		7.04507	4.31156									2.78325	2.98878		Mann-Whitney Rank Sum Test
		6.79529	4.08123									2.42602	3.0141		Group	N	Missing	Median	0.25	0.75
			4.82534									2.02371	4.50417		7C	16	0	2.435	2.191	2.705
			4.97764									2.78325	5.61456		15C	8	0	3.789	3.241	4.424
			3.7107									2.42602	3.72334		Mann-Whitney U Statistic= 2,000
	mean	7.3671	4.08337									3.37664	4.34391		T = 162,000 n(small)= 8 n(big)= 16 (P = <0,001)
	SD	0.58397	0.679968									2.55787	3.46834		here is a statistically significant difference (P = <0,001)
												2.43755
												2.94062
Normality Test:	Passed	(P = 0,644)										2.43305
Equal Variance Test:	Passed	(P = 0,394)										2.47033
Group Name	N	Missing	Mean	Std Dev	SEM							2.13198
7C	4	0	7.367	0.584	0.292							2.24905
15C	7	0	4.083	0.68	0.257							2.62679
Difference	3.284											2.0335
t = 8,066 with 9 degrees of freedom. (P = <0,001)											mean	2.48271	3.93886
95 percent confidence interval for difference of means: 2,363 to 4,205											SD	0.367668	0.872152
there is a statistically significant difference between the input groups (P = <0,001).
	Katalase 7°C Shira		Katalase 15°C Shira								Katalase 7°C Irkutsk	Katalase 15°C Irkutsk
		788.493	278.51
		891.311	305.234								401.294	184.098
		831.882	251.159								475.041	197.95
		829.752	362.988								463.782	189.968
			372.151								401.294	205.425
			240.968								475.041	167.577
			295.659								463.782	213.008
			334.953								275.759	257.882			Normality Test:	Passed	(P = 0,127)
											535.819	222.877			Equal Variance Test:	Failed	(P < 0,050)
	mean	835.359	305.203								523.523				Test execution ended by user request, Rank Sum Test begun
	SD	42.3106	48.6338								380.403				Mann-Whitney Rank Sum Test
											392.698				Group	N	Missing	Median	0.25	0.75
Normality Test:	Passed	(P = 0,437)									641.807				7C	16	0	463.782	399.122	493.905
Equal Variance Test:	Passed	(P = 0,477)									400.165				15C	8	0	201.687	187.033	217.942
Group Name	N	Missing	Mean	Std Dev	SEM						475.282
7C	4	0	835.359	42.311	21.155						512.527				Mann-Whitney U Statistic= 128,000
15C	8	0	305.203	48.634	17.195						398.079
Difference	530.157														T = 36,000 n(small)= 8 n(big)= 16 (P = <0,001)
t = 18,488 with 10 degrees of freedom. (P = <0,001)										mean	451.019	204.848			The difference in the median values between the two groups
95 percent confidence interval for difference of means: 466,264 to 594,049										SD	84.9993	27.4988			is greater than would be expected by chance; there is a statistically significant difference (P = <0,001)
there is a statistically significant difference between the input groups (P = <0,001).
Power of performed test with alpha = 0,050: 1,000

## Sheet: Glu, gly, Lact
	Gradual	7°C	HeatShock	15°C								Gradual	HeatShock
	Glucose 7°C Shira		Glucose 15°C Shira								Glucose 7°C Irkutsk		Glucose 15°C Irkutsk		Normality Test:	Passed	(P = 0,776)
															Equal Variance Test:	Passed	(P = 0,924)
		0.570981	1.14938		Normality Test:	Passed	(P = 0,111)					0.152531	0.265194
		2.35782	2.78059		Equal Variance Test:	Failed	(P < 0,050)					0.0672639	0.238394		Group Name	N	Missing	Mean	Std Dev	SEM
		2.63859	2.01074	Test execution ended by user request, Rank Sum Test begun								0.25396	0.355378		7С	4	0	0.175	0.0839	0.0419
		0.530039	3.0538	Mann-Whitney Rank Sum Test								0.227582	0.141221		15С	6	0	0.218	0.0846	0.0345
		0.767262	2.8748	Group	N	Missing	Median	0.25	0.75				0.167065
		2.1525	2.80212	7С	6	0	1.46	0.571	2.358				0.141947		Difference	-0.0429
			2.70816	15С	10	0	2.626	2.508	2.802						t = -0,787 with 8 degrees of freedom. (P = 0,454)
			2.54461	Mann-Whitney U Statistic= 51,000											95 percent confidence interval for difference of means: -0,168 to 0,0827
			2.5076	T = 30,000 n(small)= 6 n(big)= 10 (P = 0,026)							mean	0.175334	0.2182		The difference in the mean values of the two groups is not great
			2.54229	there is a statistically significant difference (P = 0,026)							SD	0.0838869	0.0846039		enough to reject the possibility that the difference is due to random
	mean	1.50287	2.49741												sampling variability. There is not a statistically significant difference between the input groups (P = 0,454).
	SD	0.97967	0.550537
															Power of performed test with alpha = 0,050: 0,050
	Gradual	7°C	HeatShock	15°C							Gradual		HeatShock
	Glycogen7°C Shira		Glycogen 15°C Shira								Glycogen 7°C Irkutsk		Glycogen 15°C Irkutsk
		18.1986	7.0521									6.75402	11.1066
		12.0535	9.75337									5.73867	14.162
		12.4262	10.9808									5.72556	14.7024
		17.7807	11.8097									4.16011	13.3358
		10.8776	9.4888										10.7453
			10.34										16.6257
			13.973										16.7346
			11.1946										15.2261
			10.6555
			10.6208
											mean	5.59459	14.0798
	mean	14.2673	10.5869								SD	1.07081	2.25989
	SD	3.44889	1.7622
										Normality Test:	Passed	(P = 0,308)
	Normality Test:	Passed	(P = 0,598)							Equal Variance Test:	Passed	(P = 0,167)
	Equal Variance Test:	Passed	(P = 0,063)							Group Name	N	Missing	Mean	Std Dev	SEM
	Group Name	N	Missing	Mean	Std Dev	SEM				7С	4	0	5.595	1.071	0.535
	7С	5	0	14.267	3.449	1.542				15С	8	0	14.08	2.26	0.799
	15С	10	0	10.587	1.762	0.557				Difference	-8.485
	Difference	3.68								t = -6,999 with 10 degrees of freedom. (P = <0,001)
	t = 2,788 with 13 degrees of freedom. (P = 0,015)									95 percent confidence interval for difference of means: -11,186 to -5,784
	95 percent confidence interval for difference of means: 0,828 to 6,533									The difference in the mean values of the two groups is greater than
	The difference in the mean values of the two groups is greater than would be									would be expected by chance; there is a statistically significant
	expected by chance;									difference between the input groups (P = <0,001).
	there is a statistically significant difference between the input groups (P = 0,015).									Power of performed test with alpha = 0,050: 1,000
	Power of performed test with alpha = 0,050: 0,676
	Gradual	7°C	HeatShock	15°C							Gradual		HeatShock
	Lactate 7°C Shira		Lactate 15°C Shira								Lactate 7°C Irkutsk		Lactate 15°C Irkutsk
		0.0295964	0.111014									0.155928	0.209239
		0.147982	0.114055									0.0563074	0.484239
		0.134401	0.0932984									0.0635263	0.922147
		0.0752647	0.152042									0.0288756	0.267527
		0.0685447	0.171012									0.159099	0.375136
		0.0739207	0.0614575									0.0372665
		0.0470405	0.126202									0.1204
			0.0426357
			0.0102326								mean	0.0887719	0.451658
											SD	0.0553593	0.283261
	mean	0.0823929	0.0979943
	SD	0.0435095	0.051961
	Normality Test:	Passed	(P = 0,777)								Normality Test:	Failed	(P < 0,050)
	Equal Variance Test:	Passed	(P = 0,601)
	Group Name	N	Missing	Mean	Std Dev	SEM
	7C	7	0	0.0824	0.0435	0.0164					Test execution ended by user request, Rank Sum Test begun
	15C	9	0	0.098	0.052	0.0173					Mann-Whitney Rank Sum Test
	Difference	-0.0156									Group	N	Missing	Median	0.25	0.75
	t = -0,638 with 14 degrees of freedom. (P = 0,534)										7C	7	0	0.0635	0.042	0.147
											15C	5	0	0.375	0.253	0.594
	95 percent confidence interval for difference of means: -0,0680 to 0,0368
	The difference in the mean values of the two groups is not great enough										Mann-Whitney U Statistic= 0,000
	to reject the possibility that the difference is due to random sampling variability.										T = 50,000 n(small)= 5 n(big)= 7 P(est.)= 0,006 P(exact)= 0,003
	There is not a statistically significant difference between the input groups (P = 0,534).
	Power of performed test with alpha = 0,050: 0,050										The difference in the median values between the two groups is greater than would
											be expected by chance; there is a statistically significant difference (P = 0,003)

## Sheet: Adenilates
Gradual	7°C		HeatShock	15°C									Gradual		HeatShock
	ATP 7°C Shira		ATP 15°C Shira		Normality Test:	Passed	(P = 0,424)							ATP 7°C Irkutsk	ATP 15°C Irkutsk		Normality Test:	Passed	(P = 0,442)
		0.310957	1.63659		Equal Variance Test:	Failed	(P < 0,050)							2.25235	3.77144		Equal Variance Test:	Passed	(P = 0,450)
		0.470887	1.10362		Mann-Whitney Rank Sum Test									3.22329	2.78145		Group Name	N	Missing	Mean	Std Dev	SEM
		0.335331	1.98652		Group	N	Missing	Median	0.25	0.75				3.45063	1.65181		7C	4	0	3.115	0.59	0.295
		0.337435	1.70119		7C	4	0	0.336	0.323	0.404				3.53357	1.9956		15C	7	0	2.559	0.693	0.262
			1.42125		15C	11	0	1.637	1.32	1.775					2.56381		Difference	0.556
			1.28666												2.90398
			1.23283		Mann-Whitney U Statistic= 44,000										2.24437		t = 1,344 with 9 degrees of freedom. (P = 0,212)
			1.69793		T = 10,000 n(small)= 4 n(big)= 11 (P = 0,005)												95 percent confidence interval for difference of means: -0,380 to 1,492
			1.63534		there is a statistically significant difference (P = 0,005)
			1.79902										mean	3.11496	2.55892		The difference in the mean values of the two groups is not great enough to reject the possibility that the difference is due to random sampling variability.
			1.9634										SD	0.589844	0.692571		There is not a statistically significant difference between the input groups (P = 0,212).
																	Power of performed test with alpha = 0,050: 0,121
	mean	0.363652	1.58767
	SD	0.0724927	0.292088														The power of the performed test (0,121) is below the desired power of 0,800.
Gradual		7°C		HeatShock	15°C								Gradual		HeatShock
	AMP 7°C Shira		AMP 15°C Shira											AMP 7°C Irkutsk	AMP 15°C Irkutsk		Normality Test:	Failed	(P < 0,050)
		0.353847	0.215341		Normality Test:	Passed	(P = 0,367)							0.117091	0.200905		Test execution ended by user request, Rank Sum Test begun
		0.282341	0.266484		Equal Variance Test:	Passed	(P = 0,717)							0.114349	0.115179		Mann-Whitney Rank Sum Test
		0.313925	0.314936		Group Name	N	Missing	Mean	Std Dev	SEM				0.110184	0.136487		Group	N	Missing	Median	0.25	0.75
		0.214244	0.314936		7C	5	0	0.295	0.0519	0.0232				0.0996511	0.108101		7C	4	0	0.112	0.105	0.116
		0.310947	0.194582		15C	9	0	0.254	0.0521	0.0174					0.120521		15C	5	0	0.121	0.113	0.153
			0.29071		Difference	0.0408
			0.288018		t = 1,404 with 12 degrees of freedom. (P = 0,186)												Mann-Whitney U Statistic= 16,000
			0.226307		95 percent confidence interval for difference of means: -0,0225 to 0,104								mean	0.110319	0.136238
			0.177482		There is not a statistically significant difference								SD	0.00765761	0.0376299		T = 14,000 n(small)= 4 n(big)= 5 P(est.)= 0,178 P(exact)= 0,190
					between the input groups (P = 0,186).
	mean	0.295061	0.254311		Power of performed test with alpha = 0,050: 0,141												The difference in the median values between the two groups is not great enough to exclude the possibility that the difference is due to random sampling variability;
	SD	0.0518583	0.0521215		The power of the performed test (0,141) is below the desired power of 0,800.												there is not a statistically significant difference (P = 0,190)
Gradual	7°C		HeatShock	15°C									Gradual		HeatShock
	ADP 7°C Shira		ADP 15°C Shira											ADP 7°C Irkutsk	ADP 15°C Irkutsk
														0.298342	0.361628
		0.450351	0.476441											0.196411	0.458037
		0.344782	0.452216											0.271428	0.259674
		0.181319	0.387613											0.137357	0.257967
		0.332626	0.349929												0.433877
		0.222278	0.263792
		0.292183	0.258409
			0.429147										mean	0.225884	0.354237
			0.422979										SD	0.0730985	0.0940501
			0.392147
	mean	0.303923	0.381408
	SD	0.0956766	0.077588									Normality Test:	Passed	(P = 0,472)
												Equal Variance Test:	Passed	(P = 0,071)
Normality Test:	Passed	(P = 0,640)										Group Name	N	Missing	Mean	Std Dev	SEM
Equal Variance Test:	Passed	(P = 0,805)										7C	4	0	0.226	0.0731	0.0365
Group Name	N	Missing	Mean	Std Dev	SEM							15C	5	0	0.354	0.0941	0.0421
7C	6	0	0.304	0.0957	0.0391							Difference	-0.128
15C	9	0	0.381	0.0776	0.0259							t = -2,233 with 7 degrees of freedom. (P = 0,061)
Difference	-0.0775											95 percent confidence interval for difference of means: -0,264 to 0,00759
t = -1,730 with 13 degrees of freedom. (P = 0,107)
95 percent confidence interval for difference of means: -0,174 to 0,0193												The difference in the mean values of the two groups is not great enough to reject the
The difference in the mean values of the two groups is not great enough to												possibility that the difference is due to random sampling variability.
reject the possibility that the difference is due to random sampling variability.												There is not a statistically significant difference between the input groups (P = 0,061).
There is not a statistically significant difference between the input groups (P = 0,107).
Power of performed test with alpha = 0,050: 0,246												Power of performed test with alpha = 0,050: 0,399
												The power of the performed test (0,399) is below the desired power of 0,800.
The power of the performed test (0,246) is below the desired power of 0,800.

## Sheet: Control graphs Shira
Peroxidase	Glucose	ATP
A	D	G
GST	Glycogen	AMP
B	E	H
Kat	Lactate	ADP
C	F	I

## Sheet: Control graphs Irkutsk
Peroxidase	Glucose	ATP
A	D	G
GST	Glycogen	AMP
B	E	H
Kat	Lactate	ADP
C	F	I

## Sheet: Общие
Peroxidase	Glucose	ATP
A	D	G
GST	Glycogen	AMP
B	E	H
Kat	Lactate	ADP
C	F	I
